# Supplementary material for: UMOD Mutations in Chronic Kidney Disease in Taiwan
Source: Biomedicines. 2022 Sep 13;10(9):2265. doi: 10.3390/biomedicines10092265 (PMC9496136; doi:10.3390/biomedicines10092265)
Supplement: Supplementary file 1 [file biomedicines-10-02265-s001.zip]

Archive with 1 entries (1 files):
- biomedicines-1845552-supplementary.xlsx
